# Supplementary material for: Isolation and Characterization of Environmental Extended Spectrum β-Lactamase-Producing Escherichia coli and Klebsiella pneumoniae from Ouagadougou, Burkina Faso
Source: Pharmaceuticals (Basel). 2024 Feb 27;17(3):305. doi: 10.3390/ph17030305 (PMC10974332; doi:10.3390/ph17030305)
Supplement: Supplementary file 1 [file pharmaceuticals-17-00305-s001.zip]

Archive with 2 entries (2 files):
- Supplementary Table S1. E. coli isolates(1).xlsx
- Supplementary Table S2. K. pneumoniae isolates(1).xlsx
