# Supplementary material for: Isolation and Characterization of Environmental Extended Spectrum β-Lactamase-Producing Escherichia coli and Klebsiella pneumoniae from Ouagadougou, Burkina Faso
Source: Pharmaceuticals (Basel). 2024 Feb 27;17(3):305. doi: 10.3390/ph17030305 (PMC10974332; doi:10.3390/ph17030305)
Supplement: Supplementary file 1 [file pharmaceuticals-17-00305-s001.zip › Supplementary Table S1. E. coli isolates(1).xlsx]

## Sheet: E._coli_isolates
Supplementary Table S1. Origin, resistance profile and presence of ESBL genes in environmental E. coli isolates
Isolate number	Isolate origin	Antibiotics tested																ESBL genes detected
		Ampicillin	Piperacillin	Cefoxitin	Ceftazidime	Ceftriazone	Cefepime	Aztreonam	Ertapenem	Imipenem	Amoxicillin + Clavulanic Acid	Piperacillin + Tazobactam	Gentamicin	Amikacin	Nalidixic acid	Ciprofloxacin	Sulfamethoxazole + Treimethoprime	blaTEM	blaSHV	blaOXA	blaCTX-M1	blaCTX-M2	blaCTX-M9
IR20	Runoff water
IR47
IR52
IKNT 13T	Untreated wastewater
IKNT 26
IKNT 29
IKNT 31
IKNT 32
IKNT 39
IKT7	Treated wastewater
IKT11
IKT12
IKT16
IKT24
IKT28
IKT29
IKT31
IKT35
IKT38
IKT41T
IF1	Manure Ouaga-Inter livestock market
IF4
IF5
IF6
IF8
IF10
IF16
IF18
IF20
IF21
IF22
IF23
IF27
IF28
IF29
IF34
IF36
IF37
IF40
IF42
IF43
IF47
IF48
IF49
IF51
IF53
IF55
IF56
IF68
IF69	Manure Tanghin livestock market
IF70
IF72
IF73
IF77
IF78
IF79
IF81
IF82
IF84
IF86
IF89
IF92
IF93R
IF94
IF96
IF97
IF100
IF102
IF103
IF105
IF108
IF112
IF113
IF116
Grey cells refer to resistance to the corresponding antibiotics or to presence of the corresponding ESBL genes. White cells refer to susceptibility to the corresponding antibiotics or to absence of the corresponding ESBL genes.
