# Supplementary material for: Isolation and Characterization of Environmental Extended Spectrum β-Lactamase-Producing Escherichia coli and Klebsiella pneumoniae from Ouagadougou, Burkina Faso
Source: Pharmaceuticals (Basel). 2024 Feb 27;17(3):305. doi: 10.3390/ph17030305 (PMC10974332; doi:10.3390/ph17030305)
Supplement: Supplementary file 1 [file pharmaceuticals-17-00305-s001.zip › Supplementary Table S2. K. pneumoniae isolates(1).xlsx]

## Sheet: K._pneumoniae_isolates
Supplementary Table S2. Origin, resistance profile and presence of ESBL genes in environmental K. pneumoniae isolates
Isolate number	Isolate origin	Antibiotics tested																ESBL genes detected
		Ampicillin	Piperacillin	Cefoxitin	Ceftazidime	Ceftriazone	Cefepime	Aztreonam	Ertapenem	Imipenem	Amoxicillin + Clavulanic Acid	Piperacillin + Tazobactam	Gentamicin	Amikacin	Nalidixic acid	Ciprofloxacin	Sulfamethoxazole + Treimethoprime	blaTEM	blaSHV	blaOXA	blaCTX-M1	blaCTX-M2	blaCTX-M9
IR4	Runoff water
IR5
IR6
IR7
IR8
IR9
IR10
IR17
IR21
IR22
IR26
IR27
IR28
IR29
IR35
IR36T
IR36C
IR39
IR40
IR53
IKNT 1	Untreated wastewater
IKNT 2
IKNT 3
IKNT 6
IKNT 7
IKNT 9
IKNT 10
IKNT 11
IKNT 12
IKNT 14
IKNT 15
IKNT 16
IKNT 17
IKNT 18
IKNT 19
IKNT 20
IKNT 21
IKNT 22
IKNT 24
IKNT 27
IKNT 28
IKNT 30
IKNT 33
IKNT 34
IKNT 35
IKNT 36
IKNT 38
IKNT 41
IKT1	Treated wastewater
IKT4
IKT5
IKT8
IKT13T
IKT17
IKT18
IKT19
IKT20
IKT21
IKT22
IKT25
IKT27
IKT33
IKT34
IKT36
IKT37
IKT42
IKT43
IKT44T
IKT46
IKT47
IKT48
IKT52
IF2	Manure Ouaga-Inter livestock market
IF3
IF9
IF19
IF26
IF31
IF39
IF44
IF54
IF57
IF114
IF58	Manure Tanghin livestock market
IF59T
IF60
IF62T
IF63
IF83
IF87
IF88
IF101
IF109P
IF110
IF111
Grey cells refer to resistance to the corresponding antibiotics or to presence of the corresponding ESBL genes. White cells refer to susceptibility to the corresponding antibiotics or to absence of the corresponding ESBL genes.
